# Supplementary material for: Serum uromodulin is associated with the severity of clinicopathological findings in ANCA-associated glomerulonephritis
Source: PLoS One. 2019 Nov 14;14(11):e0224690. doi: 10.1371/journal.pone.0224690 (PMC6855443; doi:10.1371/journal.pone.0224690)
Supplement: S1 Dataset — (XLSX) [file pone.0224690.s001.xlsx]

## Sheet: data
Biopsy No.	MPA=1 or not	GPA=1 or not	EGPA=1 or not	histopatho class 0=Focal 1=Crescent 2=mixed 3=Sclerotic	TI lesion 0=no-mild 1=moderate 2=severe	vasculitis 0:no 1:yes	sex 0=man 1=women	age (range, 10 yars)	hight	weight	BMI	S-BP	D-BP	HT yes=1 no=0	DM yes=1 no=0	S-UMOD	S-UMOD 0<156 1>156	U-UMOD(μg/ml)	U-Cre(mg/dl)	U-UMOD (mg/gCr)	Urine-RBC(/HPF)	UP(mg/dl)	Ucre(mg/dl)	NAG-i(U/gCr)	UP(g/gCr)	β2-MG(μg/l)	β2-MG(mg/dl)	β2-MG(mg/Cr)	WBC	Hb	PLT	TP	Alb	BUN	Cr	eGFR	CRP	MPO-ANCA titer	PR3-ANCA titer	pre-treatment at biopsy yes=1 no=0	steroid 0=no 1=yes	pulse 0=no 1=yes	CY 0=no 1=yes	AZA 0=no 1=yes	rituximab 0=no 1=yes	oral steroid 0=no 1=yes	other IS therapy 0=no 1=yes	PE 0=no 1=yes	Cre, at discharge
C-2010	1	0	0	1	2	1	0	70	148	48	21.9138	143	69	1	0	124.8	0				1	0	36.3	12.87	0	912	0.0912	2.5124	12900	9.7	27.1	7	3.4	23.6	1.2	34.147	0.3	49		1	1	0	0	0	0	1	0	0	1.2
C-2022	1	0	0	2	2	0	1	60	155.8	40	16.4788	108	54	0	0	55	0				5	26	47.3	8.25	0.549683	10787	1.0787	22.8055	7900	8.1	35.3	8	3.5	41.3	5.7	6.76137	0.7	19	0	0	0	0	0	0	0	1	0	0	5.6
C-2062	1	0	0	2	2	0	1	70	152	75	32.4619	178	60	1	0	142.95	0				10	75	60	19.67	1.25	332	0.0332	0.553333	6800	11.2	23.8	7.6	3.7	28.4	1.3	31.531	0.6	82	0	0	1	0	1	0	0	1	1	0	1.3
C-2080	1	0	0	0	0	0	1	70	152	72.7	31.4664	135	89	1	0	219.6	1				1	12	59.5	12.1	0.201681	1719	0.1719	2.88908	5200	11.3	20.9	6.6	3.3	19.7	1.2	34.4166	2.1	18	0	1	1	0	1	0	0	1	1	0	1.2
C-2085	1	0	0	0	1	0	0	70	158	45.8	18.3464	144	94	1	1	149.55	0				1	53	85.2	57.81	0.622066	11835	1.1835	13.8908	17200	9.5	60.7	6.2	2.2	14.5	0.9	65.6983	21.3	54		0	1	1	0	0	0	1	0	0	0.9
C-2118	1	0	0	1	1	1	0	70	161	64.7	24.9605	128	84	0	0	133.15	0				10	41	50.4	13	0.813492	11624	1.1624	23.0635	10900	10.6	51.7	8.3	2.4	34.2	3.1	16.623	13.7	357	0	0	1	1	1	0	0	1	1	0	2.5
C-2121	1	0	0	2	0	0	0	70	161	56.6	21.8356	155	85	1	0	219.9	1				30	84	33.9	12.98	2.47788	247	0.0247	0.728614	5200	12.3	17.6	5.7	3.1	21.2	0.9	47.9264	0.2	640		0	1	1	1	0	0	1	1	0	0.8
C-2125	1	0	0	3	2	0	0	70	161	64.7	24.9605	128	84	0	0	75.55	0				1	13	41.2	6.8	0.315534	3787	0.3787	9.19175	8800	11.6	23.4	6.5	3.4	31.7	2.5	21.0335	0.2	45		1	1	1	1	0	0	1	1	0	2.5
C-2168	1	0	0	3	2	1	0	60	158	45.7	18.3064	140	72	0	0	25.15	0				20	143	75.2	11.44	1.9016	24985	2.4985	33.2247	8000	10.2	35.5	7.3	3.6	61.7	6.1	6.18289	0.2	94		1	1	0	0	0	0	1	0	0	-
C-2173	0	0	1	0	1	0	1	30	164	66	24.539	130	62	0	0	300.7	1				10	2918	272.9	109.45	10.6926	710	0.071	0.260169	11800	14.5	42.7	4.5	1.6	16.8	0.7	82.2446	0.2	13	0	0	1	0	0	0	0	1		0	0.8
C-2182	1	0	0	0	1	1	1	80	150	47	20.8889	166	85	1	0	224.15	1				1	0	19.1	43.98	0	7601	0.7601	39.7958	15600	8.9	49.3	6.9	3	38.5	1.4	28.6278	1.4	310		1	1	1	1	0	0	1	1	0	1.3
C-2191	1	0	0	0	2	1	1	70	161	48.9	18.865	116	72	0	0	204.25	1				5	18	49.8	29.52	0.361446	10620	1.062	21.3253	7900	9.1	33.8	7.3	3.1	13.3	1.1	38.0059	6.9	104	0	0	1	1	1	1	0	1	1	0	1
C-2197	1	0	0	0	1	1	0	70	168	64.5	22.8529	140	90	1	0	190.85	1				30	52	192	20.5	0.270833	1731	0.1731	0.901563	10600	11.3	47.1	7.3	2.7	27.1	1.3	42.4985	19.3	380	0	0	1	1	1	0	0	1	1	0	1
C-2205	1	0	0	1	1	0	1	50	154	70	29.5159	168	86	1		207.95	1				5	127	63.4	14.2	2.00315	3331	0.3331	5.25394	17900	12.2	44.9	6.4	3.5	24.8	1.2	37.3788	0.2	115		1	1	1	1	1	0	1	1	0	1.3
C-2258	1	0	0	2	1	1	0	80	166	66	23.9512	138	56	0	0	222.45	1				10	106	282	52.3	0.375887	1620	0.162	0.574468	12600	8.8	61.2	9.3	2.9	17.7	1.1	49.8769	8.9	465		0	1	1	1	0	0	1	1	0	1.2
C-2272	1	0	0	1	2	1	1	60	166	57.8	20.9755	134	86	0	0	291.6	1				50	97	56.3	55.6	1.72291	50707	5.0707	90.0657	8600	8.5	31.6	7.4	2.1	29.6	4	9.96113	19.5	91	0	0	1	1	1	0	0	1	1	1	1.7
C-2276	1	0	0	2	1	1	0	80	166	66	23.9512	138	56	0	0	273	1				1	39	55.9	10	0.697674	796	0.0796	1.42397	11900	12.5	32.9	6.8	3.9	21.5	1.3	41.546	0.2	25		1	1	1	1	1	0	1	1	0	1.2
C-2284	1	0	0	1	2	0	1	60	166	57.8	20.9755	134	86	0	0	139	0				5	12	47.6	8.61	0.252101	920	0.092	1.93277	5200	9.8	23.2	6.3	3.6	38.6	2.3	18.2487	0.2	0	0	1	1	1	1	0	0	1	1	1	1.7
C-2330	1	0	0	0	0	1	0	70	173	60	20.0474	128	78	0	0	265.2	1	8.37	52.67	158.914	1	13	53.8	18.96	0.2041	11184	1.1184	20.7881	15300	8.7	51.7	7.2	2.4	43.4	1.5	37.2	4.7	1370	0	0	1	0	1	0	0	1	1	0	1.5
C-2332	1	0	0	0	2	1	1	80	150	45	20	136	82	0	0	177.35	1	5.852	35.59	164.428	1	0	37.7	19.1	0	9583	0.9583	25.4191	12800	7.8	41.3	6.1	2.5	70.2	2.4	15.7	2.6	146		1	1	0	0	1	0	1	1	0	2.4
C-2337	1	0	0	0	0	0	0	60	160	66	25.7812	105	58	0	0	250.3	1	83.018	240.39	345.347	5	31	57.5	18.78	0.53913	88	0.0088	0.153043	16000	15.2	44.5	7.3	4.1	13.7	0.7	90.7	0.7	105		1	1	1	0	0	0	1	0	0	0.7
C-2338	1	0	0	1	1	0	0	60	168	68	24.093	136	83	1	0	236.35	1	0.244	33.4	7.30539	30	116	31.9	37.3	2.58929	5371	0.5371	16.837	14000	9.4	22.6	7.1	2.8	38.6	3.6	15	3.3	1240		1	1	1	1	0	0	1	1	0	1.7
C-2346	1	0	0	3	1	0	1	80	141.6	48.2	24.0392	134	63	1	0	98.3	0	10.072	22.71	443.505	50	231	46.5	33.33	4.96774	16157	1.6157	34.7462	5400	8.5	23.9	7.2	3.8	49.3	2	19.2	0.2	150		0	1	0	0	0	0	1	0	0	1.96
C-2371	1	0	0	0	2	1	1	70	157.3	55	22.2282	127	73	0	0	194.85	1	6.76	21.98	307.552	1	23	57.3	57.07	0.401396	13280	1.328	23.1763	12200	6.8	71.3	6.1	2	23.3	0.9	47.9	3.41	31	0	1	1	1	1	0	0	1	1	0	0.84
C-2384	1	0	0	1	2	0	1	50	161.8	56.8	21.6966	159	98	0	0	117.8	0	3.03	63.45	47.7541	10	127	31.1	18.97	2.08	15282	1.5282	49.1383	6200	6.3	29	6.2	3.3	42	6.7	6	0.23	31		0	1	0	0	0	0	1	0	0	4.35
C-2389	0	1	0	0	0	0	1	80	149.5	42.8	19.1497	143	80	1	0	417.35	1	11.522	31.67	363.814	1	0	30.6	13.07	0	1388	0.1388	4.53595	12000	9.3	59.1	7.9	3	28.9	0.85	49.4	0.81	81	0	1	1	0	1	1	0	1	1	0	0.84
C-2413	1	0	0	0	0	0	1	60	163.5	58	21.6966	137	97	1	0	234.65	1	30.314	93.75	323.349	5	52	100	20.71	0.52	70	0.007	0.07	6300	13.2	34.3	7.3	3.7	17.3	0.94	48.6	0.16	44	0	0	1	1	0	0	0	1	0	0	1.22
C-2431	1	0	0	1	1	1	0	80	143	48.7	23.8153	136	76	0	0	104.8	0	1.52	32.92	46.1725	5	24	33.1	20.54	0.725076	99	0.0099	0.299094	12100	8.9	49.9	6.4	2.3	106.5	3.42	10.73	1.77	98	0	1	1	1	0	1	0	1	1	0	1.52
C-2502	1	0	0	0	0	1	0	80	167.5	61.8	22.0272	110	64	1	0	227.75	1	8.928	33.5	266.507	20	0	31.5	35.24	0	390	0.039	1.2381	11600	9.8	12.2	5.4	2.3	36.8	1.19	46.45	2.05	640	0	1	1	1	1	1	0	1	1	0	1.18
C-2527	0	1	0	1	2	1	0	60	172	65	21.9713	127	75	0	0	121.35	0	5.25	110.07	47.6969	10	65	111.9	17.9	0.591985	9369	0.9369	8.37265	17700	8.9	36.3	7.1	2.5	31.5	1.67	25.26	9.24	277	0	0	1	1	1	0	0	1	1	0	1.11
C-2533	1	0	0	0	0	0	1	70	150	50.2	22.3111	130	83	0	1	219.55	1				10	62	82.5	17.33	0.751515	4460	0.446	5.40606	5300	9.2	20.8	6.5	3.5	27.4	1.33	30.8	0.06	451	0	0	1	1	0	1	0	1	1	0	1.61
C-2543	1	0	0	1	0	0	1	80	146	50.9	23.8788	92	60	0	0	102	0	7.53	39.35	191.36	50	61	36.7	12.26	1.66213	389	0.0389	1.05995	5300	8.7	23.7	6.4	3.6	25.4	1.07	38.56	0.33	461	0	0	1	0	0	0	0	1	0	0	0.99
C-2547	1	0	0	0	1	1	0	80	170	52	17.9931	116	62	0	0	122.55	0	17.198	32.4	530.802	1	0	31.3	46.65	0	3931	0.3931	12.5591	11500	9.9	57.3	6.3	1.9	11.9	0.76	56.6	13.48	395	0	0	1	0	1	1	0	1	1	0	0.61
C-2562	1	0	0	1	2	0	0	70	173	55	18.3768	155	63	1	0	38.2	0	1.506	111.24	13.5383	10	207	97.1	18.85	2.13182	411	0.0411	0.423275	6500	9.5	24.9	6.4	3.2	46.2	3.6	14.29	0.23	149	0	0	1	1	0	0	0	1	0	0	3.08
C-2583	0	1	0	0	2	1	0	70	166.5	50.5	18.2164	94	52	0	0	150.45	0	6.052	190.23	31.8141	1	86	193	100.98	0.445596	1445	0.1445	0.748705	13400	9	52.6	7.6	2.2	21.6	1.27	43.77	17.46	62	0	0	1	0	1	1	1	1	1	0	1.08
C-2585	1	0	0	1	1	1	1	70	147	53.2	24.6194	156	54	1	0	115.7	0	3.694	116.74	31.643	1	127	76.7	16.56	1.6558	504	0.0504	0.657106	7900	9.7	32.1	6.9	3	17.3	1.36	30.51	2.33	512	0	0	1	1	1	1	1	1	1	0	1.7
C-2594	1	0	0	0	2	1	0	70	169	54.5	19.082	132	83	1	0	155.15	0	7.886	54.27	145.31	5	0	53.3	32.27	0	38500	3.85	72.2326	11200	9.2	24.8	6.4	1.7	41.9	2.2	23.9	11.72	517	0	0	1	1	0	0	0	1	0	0	1.81
C-2595	1	0	0	3	1	0	1	50	165.2	59	21.6188	110	75	0	0	137.75	0	7.582	277.35	27.3373	5	277	295	11.08	0.938983	26	0.0026	0.00881356	6300	13	22.1	6.6	4.2	19.1	1.24	38	0.04	27	0	0	1	0	0	0	0	1	0	0	1.24
C-2596	0	1	0	0	0	1	0	70	160.5	69.6	27.0184	113	72	0	0	157.9	1	3.6	38.81	92.7596	50	61	65.8	15.2	0.927052	6562	0.6562	9.97264	8300	10	31.6	6	2.2	65.1	2.58	19.9	5.73	640	0	0	1	1	1	1	0	1	1	0	0.84
C-2599	1	0	0	2	1	0	1	50	160	55	21.4844	107	76	0	0	134.9	0	6.466	122.26	52.8873	1	0	24.5	16.33	0	137	0.0137	0.559184	5300	11.5	26.1	7.7	4	17.7	0.85	56.7	0.04	74	0	0	1	0	0	0	1	1	1	0	0.95
C-2603	1	0	0	2	2	1	0	60	170	64.55	22.3356	150	70	1	1	212.75	1	5.624	76.89	73.1435	30	327	82.6	51.09	3.95884	9962	0.9962	12.0605	17000	10.8	57	6	2.1	53.2	2.6	20.7	1.24	615	0	1	1	1	1	0	1	1	1	0	2.52
C-2610	0	1	0	1	0	1	1	70	150	42.2	18.7556	110	60	0	0	126.75	0	7.806	64.69	120.668	50	47	21.1	65.88	2.22749	6905	0.6905	32.7251	8100	8.8	49.7	6.8	3.5	22.3	1.38	29.7	2.27	161	0	1	1	1	1	1	1	1	1	1	1.05
C-2615	1	0	0	0	0	1	0	80	172.5	62.4	20.9704	110	60	0	0	182.8	1	26.456	103.18	256.406	20	51	19	31	2.68421	1376	0.1376	7.24211	7000	8.8	24.9	6	3.3	19.1	1.19	34.9	0.54	168	0	1	1	1	0	0	0	1	0	0	1.28
C-2633	1	0	0	2	1	0	0	70	162	53.3	20.3094	104	70	0	0	59	0	3.472	90.67	38.2927	100	200	143.3	9.77	1.39567	277	0.0277	0.193301	6300	9.8	23	7.5	4	25.3	1.8	30.6	0.26	1280	0	0	1	0	1	0	0	1	1	0	1.53
C-2657	1	0	0	1	0	0	0	60	171	66	22.571	120	82	1	1	62.75	0	4.81	21.88	219.835	10	31	32.5	22.77	0.953846	3143	0.3143	9.67077	6000	11.2	23.8	5.5	2.9	37.3	0.92	67.3	1	3910	0	1	1	1	1	1	0	1	1	1	1.08
C-2673	1	0	0	1	1	0	1	70	148.2	42.6	19.396	97	53	1	0	183.3	1	4.454	22.58	197.254	50	61	97.3	25.08	0.626927	17157	1.7157	17.6331	9500	8	25.6	5.6	2.4	12.3	1.43	28.4	5.06	115.7	0	1	1	0	0	0	0	1	0	0	1.36
C-2674	1	0	0	0	1	0	1	60	161.7	61	23.3297	102	60	1	0	129.35	0	12.564	109.51	114.729	10	210	105.7	42.01	1.98675	3096	0.3096	2.92904	8200	8.9	40.3	7.7	2.3	15.6	0.72	63.1	4.28	527	0	0	1	0	1	1	0	1	1	0	0.84
C-2684	1	0	0	0	0	0	0	70	178	62.2	19.6314	156	80	0	0	229.55	1	16.964	36.89	459.854	5	28	69	37.1	0.405797	790	0.079	1.14493	9300	11.5	40.3	5.8	2.6	21.5	0.74	79	0.32	75.7	0	0	1	1	1	0	0	1	1	0	0.75
C-2705	1	0	0	3	1	0	0	70	161	51	19.6752	137	67	0	0	77.9	0	3.932	61.79	63.6349	50	86	69.7	40.32	1.23386	12274	1.2274	17.6098	10200	7.2	39.2	6.4	2.5	40.6	4.77	10.5	5.21	30.8	0	0	1	1	0	0	0	1	0	0	2.14
C-2714	1	0	0	1	2	1	1	70	160	51	19.9219	120	80	1	0	43.45	0		29.27		100	63	18.2	62.09	3.46154	21165	2.1165	116.291	10300	8.1	9.9	5.4	2.3	47.9	6.93	5	12.32	828	0	1	1	1	0	0	0	1	0	0	-
C-2736	1	0	0	0	0	0	1	60	152.2	42.7	18.4331	112	68	0	0	184.9	1	17.962	35.08	512.03	10	68	48.9	12.88	1.39059	166	0.0166	0.339468	2600	10.4	20.5	6.2	3.9	11.9	0.75	60.6	0.04	104.8	0	0	1	0	0	0	0	1	0	0	0.87
C-2748	1	0	0	0	0	0	1	30	163	52	19.5717	97	57	0	0	162	1	6.98	54.45	128.191	50	31	158.9	5.29	0.195091	126	0.0126	0.0792952	5600	11.6	25.2	7.7	4.1	11.9	0.72	79.7	0.04	20.5	0	0	1	1	0	0	0	1	0	0	0.75
C-2752	1	0	0	2	0	1	1	70	151	71.5	31.3583	145	89	0	1	151.05	0		66.23		100	80	73.3	51.3	1.09141	6641	0.6641	9.06003	12600	10.1	28.2	6.1	3.4	83.6	4.89	7.4	0.39	262	0	1	1	1	1	0	0	1	1	1	1.73
C-2758	1	0	0	0	1	1	0	80	168	57.3	20.3019	92	57	0	0	111.3	0	1.454	47.35	30.7075	100	53	45.7	50.77	1.15974	53864	5.3864	117.864	18300	7.9	34.4	6.6	1.9	31.2	2.31	22.2	14.43	76.1	0	1	1	1	1	0	0	1	1	0	0.93
C-2762	1	0	0	2	0	0	0	80	153.7	55.2	23.3664	148	80	1	0	127.5	0	13.912	35.76	389.038	10	0	256	32.51	0	35	0.0035	0.0136719	13500	9.4	43.9	6.5	2.4	24.2	0.68	85	4.4	28	0	1	1	0	1	0	0	1	1	0	0.74
C-2765	1	0	0	1	0	0	0	40	165	65.7	24.1322	154	92	1	0	70.7	0	7.798	154.75	50.391	20	226	73	20.82	3.09589	255	0.0255	0.349315	4900	13.2	30	6.4	3.2	35.7	1.84	33.8	0.13	55.4	0	0	1	1	0	1	0	1	1	0	1.86
C-2781	1	0	0	1	1	1	1	50	156	38.3	15.738	99	66	0	0	206.6	1	3.646	83.75	43.5343	50	61	71.7	55.23	0.787097	39567	3.9567	55.1841	10000	10.2	45.6	6.1	1.8	19.4	1.23	36.6	15.65	69.3	0	1	1	1	0	0	0	1	0	0	1.29
C-2782	1	0	0	0	0	1	1	60	160	49	19.1406	128	80	1	0	249.6	1	18.548	114.93	161.385	20	0	81.4	12.04	0	569	0.0569	0.699017	12200	12.2	34.4	6.8	3.5	14.2	0.61	76.4	0.21	1490	0	1	1	1	0	0	0	1	0	0	0.51
C-2788	1	0	0	1	2	1	1	60	151	41	17.9817	106	47	0	0	63.7	0	4.008	27.96	143.348	50	47	27.96	42.41	1.82	65841	6.5841	235.483	3000	8.2	24.1	7.7	2.2	39.5	2.28	17.6	5.28	258	0	0	1	1	0	0	0	1	0	0	2.59
C-2792	1	0	0	0	0	1	1	70	156	65	26.7094	123	62	1	1	218.85	1	10.586	64.04	165.303	20	0	89.9	14.02	0	3194	0.3194	3.55284	10700	9.2	28.4	5	2.7	20.7	1.29	31.7	0.51	85.1	0	1	1	1	0	0	0	1	0	0	0.58
C-2824	1	0	0	0	2	1	1	80	154.3	46.6	19.5728	121	62	0	0	264.05	1	8.042	70.88	113.459	50	56	82.4	27.4	0.679612	19846	1.9846	24.085	8800	9	20.7	6.8	2.8	23.4	0.99	42	4.49	533	0	0	1	1	1	0	0	1	1	0	0.86
[truncated: 6 more columns]

## Sheet: S-UMOD vs Cre eGFR
S-UMOD	Cr	S-UMOD	eGFR
63.7	2.28	63.7	17.6
70.7	1.84	70.7	33.8
77.9	4.77	77.9	10.5
129.35	0.72	129.35	63.1
59	1.8	59	30.6
134.9	0.85	134.9	56.7
137.75	1.24	137.75	38
155.15	2.2	155.15	23.9
115.7	1.36	115.7	30.51
150.45	1.27	150.45	43.77
38.2	3.6	38.2	14.29
122.55	0.76	122.55	56.6
102	1.07	102	38.56
121.35	1.67	121.35	25.26
117.8	6.7	117.8	6
98.3	2	98.3	19.2
133.15	3.1	133.15	16.623
149.55	0.9	149.55	65.6983
142.95	1.3	142.95	31.531
55	5.7	55	6.76137
127.5	0.68	127.5	85
111.3	2.31	111.3	22.2
151.05	4.89	151.05	7.4
43.45	6.93	43.45	5
62.75	0.92	62.75	67.3
126.75	1.38	126.75	29.7
104.8	3.42	104.8	10.73
139	2.3	139	18.2487
25.15	6.1	25.15	6.18289
75.55	2.5	75.55	21.0335
124.8	1.2	124.8	34.147
264.05	0.99	264.05	42
162	0.72	162	79.7
184.9	0.75	184.9	60.6
229.55	0.74	229.55	79
157.9	2.58	157.9	19.9
219.55	1.33	219.55	30.8
234.65	0.94	234.65	48.6
265.2	1.5	265.2	37.2
291.6	4	291.6	9.96113
222.45	1.1	222.45	49.8769
190.85	1.3	190.85	42.4985
204.25	1.1	204.25	38.0059
300.7	0.7	300.7	82.2446
219.9	0.9	219.9	47.9264
218.85	1.29	218.85	31.7
249.6	0.61	249.6	76.4
206.6	1.23	206.6	36.6
183.3	1.43	183.3	28.4
182.8	1.19	182.8	34.9
212.75	2.6	212.75	20.7
227.75	1.19	227.75	46.45
417.35	0.85	417.35	49.4
194.85	0.9	194.85	47.9
236.35	3.6	236.35	15
250.3	0.7	250.3	90.7
177.35	2.4	177.35	15.7
273	1.3	273	41.546
207.95	1.2	207.95	37.3788
224.15	1.4	224.15	28.6278
219.6	1.2	219.6	34.4166

## Sheet: S-UMOD vs U-UMOD
	S-UMOD	U-UMOD (mg/gCr)
	63.7	143.348
	70.7	50.391
	77.9	63.6349
	129.35	114.729
	59	38.2927
	134.9	52.8873
	137.75	27.3373
	155.15	145.31
	115.7	31.643
	150.45	31.8141
	38.2	13.5383
	122.55	530.802
	102	191.36
	121.35	47.6969
	117.8	47.7541
	98.3	443.505
	133.15
	149.55
	142.95
	55
	127.5	389.038
	111.3	30.7075
	151.05
	43.45
	62.75	219.835
	126.75	120.668
	104.8	46.1725
	139
	25.15
	75.55
	124.8
	264.05	113.459
	162	128.191
	184.9	512.03
	229.55	459.854
	157.9	92.7596
	219.55
	234.65	323.349
	265.2	158.914
	291.6
	222.45
	190.85
	204.25
	300.7
	219.9
	218.85	165.303
	249.6	161.385
	206.6	43.5343
	183.3	197.254
	182.8	256.406
	212.75	73.1435
	227.75	266.507
	417.35	363.814
	194.85	307.552
	236.35	7.30539
	250.3	345.347
	177.35	164.428
	273
	207.95
	224.15
	219.6

## Sheet: NAG
		S-UMOD	NAG-i(U/gCr)
		63.7	42.41
		70.7	20.82
		77.9	40.32
		129.35	42.01
		59	9.77
		134.9	16.33
		137.75	11.08
		155.15	32.27
		115.7	16.56
		150.45	100.98
		38.2	18.85
		122.55	46.65
		102	12.26
		121.35	17.9
		117.8	18.97
		98.3	33.33
		133.15	13
		149.55	57.81
		142.95	19.67
		55	8.25
		127.5	32.51
		111.3	50.77
		151.05	51.3
		43.45	62.09
		62.75	22.77
		126.75	65.88
		104.8	20.54
		139	8.61
		25.15	11.44
		75.55	6.8
		124.8	12.87
		264.05	27.4
		162	5.29
		184.9	12.88
		229.55	37.1
		157.9	15.2
		219.55	17.33
		234.65	20.71
		265.2	18.96
		291.6	55.6
		222.45	52.3
		190.85	20.5
		204.25	29.52
		300.7	109.45
		219.9	12.98
		218.85	14.02
		249.6	12.04
		206.6	55.23
		183.3	25.08
		182.8	31
		212.75	51.09
		227.75	35.24
		417.35	13.07
		194.85	57.07
		236.35	37.3
		250.3	18.78
		177.35	19.1
		273	10
		207.95	14.2
		224.15	43.98
		219.6	12.1

## Sheet: B-2
		S-UMOD	β2-MG(mg/Cr)
		63.7	235.483
		70.7	0.349315
		77.9	17.6098
		129.35	2.92904
		59	0.193301
		134.9	0.559184
		137.75	0.00881356
		155.15	72.2326
		115.7	0.657106
		150.45	0.748705
		38.2	0.423275
		122.55	12.5591
		102	1.05995
		121.35	8.37265
		117.8	49.1383
		98.3	34.7462
		133.15	23.0635
		149.55	13.8908
		142.95	0.553333
		55	22.8055
		127.5	0.0136719
		111.3	117.864
		151.05	9.06003
		43.45	116.291
		62.75	9.67077
		126.75	32.7251
		104.8	0.299094
		139	1.93277
		25.15	33.2247
		75.55	9.19175
		124.8	2.5124
		264.05	24.085
		162	0.0792952
		184.9	0.339468
		229.55	1.14493
		157.9	9.97264
		219.55	5.40606
		234.65	0.07
		265.2	20.7881
		291.6	90.0657
		222.45	0.574468
		190.85	0.901563
		204.25	21.3253
		300.7	0.260169
		219.9	0.728614
		218.85	3.55284
		249.6	0.699017
		206.6	55.1841
		183.3	17.6331
		182.8	7.24211
		212.75	12.0605
		227.75	1.2381
		417.35	4.53595
		194.85	23.1763
		236.35	16.837
		250.3	0.153043
		177.35	25.4191
		273	1.42397
		207.95	5.25394
		224.15	39.7958
		219.6	2.88908

## Sheet: proteinuria
S-UMOD	UP(g/gCr)
63.7	1.82
70.7	3.09589
77.9	1.23386
129.35	1.98675
59	1.39567
134.9	0
137.75	0.938983
155.15	0
115.7	1.6558
150.45	0.445596
38.2	2.13182
122.55	0
102	1.66213
121.35	0.591985
117.8	2.08
98.3	4.96774
133.15	0.813492
149.55	0.622066
142.95	1.25
55	0.549683
127.5	0
111.3	1.15974
151.05	1.09141
43.45	3.46154
62.75	0.953846
126.75	2.22749
104.8	0.725076
139	0.252101
25.15	1.9016
75.55	0.315534
124.8	0
264.05	0.679612
162	0.195091
184.9	1.39059
229.55	0.405797
157.9	0.927052
219.55	0.751515
234.65	0.52
265.2	0.2041
291.6	1.72291
222.45	0.375887
190.85	0.270833
204.25	0.361446
300.7	10.6926
219.9	2.47788
218.85	0
249.6	0
206.6	0.787097
183.3	0.626927
182.8	2.68421
212.75	3.95884
227.75	0
417.35	0
194.85	0.401396
236.35	2.58929
250.3	0.53913
177.35	0
273	0.697674
207.95	2.00315
224.15	0
219.6	0.201681

## Sheet: histopathological class, S-UMOD
S-UMOD	1=Focal or not				Focal class (n=27)	Crescentic, mixed and Sclerotic classes (n=34)
63.7	0			S-UMOD	207.2	132.4
70.7	0			sem	12.2	11.8
77.9	0
129.35	1
59	0
134.9	0
137.75	0
155.15	1
115.7	0
150.45	1
38.2	0
122.55	1
102	0
121.35	0
117.8	0
98.3	0
133.15	0
149.55	1
142.95	0
55	0
127.5	0
111.3	1
151.05	0
43.45	0
62.75	0
126.75	0
104.8	0
139	0
25.15	0
75.55	0
124.8	0
264.05	1
162	1
184.9	1
229.55	1
157.9	1
219.55	1
234.65	1
265.2	1
291.6	0
222.45	0
190.85	1
204.25	1
300.7	1
219.9	0
218.85	1
249.6	1
206.6	0
183.3	0
182.8	1
212.75	0
227.75	1
417.35	1
194.85	1
236.35	0
250.3	1
177.35	1
273	0
207.95	0
224.15	1
219.6	1

## Sheet: TI lesion vs CRP
TI lesion 0=other 1=mild	CRP				Mild tubulointerstitial lesion (n=21)	Moderate to Severe tubulointerstitial lesion (n=40)
0	5.28			ave	1.27	5.7
1	0.13			sem	0.37	1.04
0	5.21
0	4.28
0	0.26
0	0.04
0	0.04
0	11.72
0	2.33
0	17.46
0	0.23
0	13.48
1	0.33
0	9.24
0	0.23
0	0.2
0	13.7
0	21.3
0	0.6
0	0.7
1	4.4
0	14.43
1	0.39
0	12.32
1	1
1	2.27
0	1.77
0	0.2
0	0.2
0	0.2
0	0.3
0	4.49
1	0.04
1	0.04
1	0.32
1	5.73
1	0.06
1	0.16
1	4.7
0	19.5
0	8.9
0	19.3
0	6.9
0	0.2
1	0.2
1	0.51
1	0.21
0	15.65
0	5.06
1	0.54
0	1.24
1	2.05
1	0.81
0	3.41
0	3.3
1	0.7
0	2.6
0	0.2
0	0.2
0	1.4
1	2.1

## Sheet: renal survival
	1year	5year	10year
Focal	100	100	100
Cres	0.94	0.76	0.38
Mixed	88	88	88
Sclero	80	80	80

## Sheet: renal suvival analysis
years	1	2	4	6	8	10	12	14
days	365	730	1460	2190	2920	3650	4380	5110
all patients	46	38	28	17	16	13	6	2
survival rate	94.3	94.3	88.3	88.3	88.3	88.3	78.4	78.4
focal	20	17	14	6	5	3	2	1
crescentic	15	12	7	5	5	4	1	0
mixed	7	6	6	5	5	5	2	1
sclerotic	4	3	1	1	1	1	1	0
survival rate	100	100	100	100	100	100	100	100
	93.8	93.8	93.8	75.8	75.8	75.8	37.9	37.9
	87.5	87.5	87.5	87.5	87.5	87.5	87.5	87.5
	80	80	80	80	80	80	80	80
N	46	38	28	17	16	13	6	2
mild	16	12	9	4	3	2	2	1
moderate	17	14	9	6	6	5	2	0
severe	13	12	10	7	7	6	2	1
survival rate	100	100	100	100	100	100	100	100
	100	100	100	100	100	100	66.7	66.7
	75	68	68	68	68	68	68	68
N	46	38	28	17	16	13	6	2
focal	20	17	14	6	5	3	2	1
severe histopathological group	26	21	14	11	11	10	4	1
survival rate	100	100	100	100	100	100	100	100
	90	90	80	80	80	80	66	66
N	46	38	28	17	16	13	6	2

[truncated: 1 more sheets: ROC]
